# Supplementary material for: A unified approach for cluster-wise and general noise rejection approaches for k-means clustering
Source: PeerJ Comput Sci. 2019 Nov 18;5:e238. doi: 10.7717/peerj-cs.238 (PMC7924505; doi:10.7717/peerj-cs.238)
Supplement: Supplemental Information 1 — Iris, Wine, Glass, Breast Cancer Wisconsin and Python codes (”clustering.py”: proposed method; ”GridPointDataVisualization.py”: visualization; ”evaluation_center_error.py”: numerical experiments). [file peerj-cs-05-238-s001.zip]

Archive with 10 entries (8 files):
- RawDataAndCode/
- RawDataAndCode/clustering.py
- RawDataAndCode/data/
- RawDataAndCode/data/breast-cancer-wisconsin.data
- RawDataAndCode/data/data_description.csv
- RawDataAndCode/data/glass.data
- RawDataAndCode/data/iris.data
- RawDataAndCode/data/wine.data
- RawDataAndCode/evaluation_center_error.py
- RawDataAndCode/GridPointDataVisualization.py
