# Supplementary material for: A unified approach for cluster-wise and general noise rejection approaches for k-means clustering
Source: PeerJ Comput Sci. 2019 Nov 18;5:e238. doi: 10.7717/peerj-cs.238 (PMC7924505; doi:10.7717/peerj-cs.238)
Supplement: Supplemental Information 1 — Iris, Wine, Glass, Breast Cancer Wisconsin and Python codes (”clustering.py”: proposed method; ”GridPointDataVisualization.py”: visualization; ”evaluation_center_error.py”: numerical experiments). [file peerj-cs-05-238-s001.zip › RawDataAndCode/clustering.py]

import itertools
import numpy as np
import scipy.spatial.distance as distance

dist = distance.cdist

import warnings
warnings.filterwarnings('ignore')


# center initialization
def b_init(X, C):
    return X[np.random.permutation(X.shape[0])[:C]]


# KKZ initialzation
def b_init_kkz(X, C):
    n = X.shape[0]
    Dmaxi = distance.squareform(distance.pdist(X)).argmax()
    blist = list(np.unravel_index(Dmaxi, (n, n)))
    for c in range(C-2):
        blist.append(dist(X[blist], X).min(0).argmax())
    return X[blist]


# center error
def eval_bbdist(b1, b2):
    C = b1.shape[0]
    d = distance.cdist(b1, b2)
    patterns = itertools.permutations(range(C))
    return np.min([np.sum(d[range(C), p]) for p in patterns])


# convergence check
def nochange(new, old, eps):
    return np.abs(new-old).max() < eps


# LiFTCM(upper area ver.)
def liftcm(X, C, alpha=1.0, beta=0.0, loopmax=500, eps=1e-5, b=None):
    n = X.shape[0]
    if b is None:
        b = b_init(X, C)
    else:
        b = b.copy()
    upp = np.zeros((C, n))
    for step in range(loopmax):
        upppre = upp.copy()
        d = dist(b, X)
        upp = (d <= alpha * d.min(0) + beta).astype(np.float)
        if any(upp.sum(1) == 0): raise Exception('Empty Cluster')
        b = upp @ X / upp.sum(1)[:, np.newaxis]
        if nochange(upp, upppre, eps): break
    return upp, b
