# Supplementary material for: A unified approach for cluster-wise and general noise rejection approaches for k-means clustering
Source: PeerJ Comput Sci. 2019 Nov 18;5:e238. doi: 10.7717/peerj-cs.238 (PMC7924505; doi:10.7717/peerj-cs.238)
Supplement: Supplemental Information 1 — Iris, Wine, Glass, Breast Cancer Wisconsin and Python codes (”clustering.py”: proposed method; ”GridPointDataVisualization.py”: visualization; ”evaluation_center_error.py”: numerical experiments). [file peerj-cs-05-238-s001.zip › RawDataAndCode/data/breast-cancer-wisconsin.data]

1000025	5	1	1	1	2	1	3	1	1	2
1002945	5	4	4	5	7	10	3	2	1	2
1015425	3	1	1	1	2	2	3	1	1	2
1016277	6	8	8	1	3	4	3	7	1	2
1017023	4	1	1	3	2	1	3	1	1	2
1017122	8	10	10	8	7	10	9	7	1	4
1018099	1	1	1	1	2	10	3	1	1	2
1018561	2	1	2	1	2	1	3	1	1	2
1033078	2	1	1	1	2	1	1	1	5	2
1033078	4	2	1	1	2	1	2	1	1	2
1035283	1	1	1	1	1	1	3	1	1	2
1036172	2	1	1	1	2	1	2	1	1	2
1041801	5	3	3	3	2	3	4	4	1	4
1043999	1	1	1	1	2	3	3	1	1	2
1044572	8	7	5	10	7	9	5	5	4	4
1047630	7	4	6	4	6	1	4	3	1	4
1048672	4	1	1	1	2	1	2	1	1	2
1049815	4	1	1	1	2	1	3	1	1	2
1050670	10	7	7	6	4	10	4	1	2	4
1050718	6	1	1	1	2	1	3	1	1	2
1054590	7	3	2	10	5	10	5	4	4	4
1054593	10	5	5	3	6	7	7	10	1	4
1056784	3	1	1	1	2	1	2	1	1	2
1057013	8	4	5	1	2	?	7	3	1	4
1059552	1	1	1	1	2	1	3	1	1	2
1065726	5	2	3	4	2	7	3	6	1	4
1066373	3	2	1	1	1	1	2	1	1	2
1066979	5	1	1	1	2	1	2	1	1	2
1067444	2	1	1	1	2	1	2	1	1	2
1070935	1	1	3	1	2	1	1	1	1	2
1070935	3	1	1	1	1	1	2	1	1	2
1071760	2	1	1	1	2	1	3	1	1	2
1072179	10	7	7	3	8	5	7	4	3	4
1074610	2	1	1	2	2	1	3	1	1	2
1075123	3	1	2	1	2	1	2	1	1	2
1079304	2	1	1	1	2	1	2	1	1	2
1080185	10	10	10	8	6	1	8	9	1	4
1081791	6	2	1	1	1	1	7	1	1	2
1084584	5	4	4	9	2	10	5	6	1	4
1091262	2	5	3	3	6	7	7	5	1	4
1096800	6	6	6	9	6	?	7	8	1	2
1099510	10	4	3	1	3	3	6	5	2	4
1100524	6	10	10	2	8	10	7	3	3	4
1102573	5	6	5	6	10	1	3	1	1	4
1103608	10	10	10	4	8	1	8	10	1	4
1103722	1	1	1	1	2	1	2	1	2	2
1105257	3	7	7	4	4	9	4	8	1	4
1105524	1	1	1	1	2	1	2	1	1	2
1106095	4	1	1	3	2	1	3	1	1	2
1106829	7	8	7	2	4	8	3	8	2	4
1108370	9	5	8	1	2	3	2	1	5	4
1108449	5	3	3	4	2	4	3	4	1	4
1110102	10	3	6	2	3	5	4	10	2	4
1110503	5	5	5	8	10	8	7	3	7	4
1110524	10	5	5	6	8	8	7	1	1	4
1111249	10	6	6	3	4	5	3	6	1	4
1112209	8	10	10	1	3	6	3	9	1	4
1113038	8	2	4	1	5	1	5	4	4	4
1113483	5	2	3	1	6	10	5	1	1	4
1113906	9	5	5	2	2	2	5	1	1	4
1115282	5	3	5	5	3	3	4	10	1	4
1115293	1	1	1	1	2	2	2	1	1	2
1116116	9	10	10	1	10	8	3	3	1	4
1116132	6	3	4	1	5	2	3	9	1	4
1116192	1	1	1	1	2	1	2	1	1	2
1116998	10	4	2	1	3	2	4	3	10	4
1117152	4	1	1	1	2	1	3	1	1	2
1118039	5	3	4	1	8	10	4	9	1	4
1120559	8	3	8	3	4	9	8	9	8	4
1121732	1	1	1	1	2	1	3	2	1	2
1121919	5	1	3	1	2	1	2	1	1	2
1123061	6	10	2	8	10	2	7	8	10	4
1124651	1	3	3	2	2	1	7	2	1	2
1125035	9	4	5	10	6	10	4	8	1	4
1126417	10	6	4	1	3	4	3	2	3	4
1131294	1	1	2	1	2	2	4	2	1	2
1132347	1	1	4	1	2	1	2	1	1	2
1133041	5	3	1	2	2	1	2	1	1	2
1133136	3	1	1	1	2	3	3	1	1	2
1136142	2	1	1	1	3	1	2	1	1	2
1137156	2	2	2	1	1	1	7	1	1	2
1143978	4	1	1	2	2	1	2	1	1	2
1143978	5	2	1	1	2	1	3	1	1	2
1147044	3	1	1	1	2	2	7	1	1	2
1147699	3	5	7	8	8	9	7	10	7	4
1147748	5	10	6	1	10	4	4	10	10	4
1148278	3	3	6	4	5	8	4	4	1	4
1148873	3	6	6	6	5	10	6	8	3	4
1152331	4	1	1	1	2	1	3	1	1	2
1155546	2	1	1	2	3	1	2	1	1	2
1156272	1	1	1	1	2	1	3	1	1	2
1156948	3	1	1	2	2	1	1	1	1	2
1157734	4	1	1	1	2	1	3	1	1	2
1158247	1	1	1	1	2	1	2	1	1	2
1160476	2	1	1	1	2	1	3	1	1	2
1164066	1	1	1	1	2	1	3	1	1	2
1165297	2	1	1	2	2	1	1	1	1	2
1165790	5	1	1	1	2	1	3	1	1	2
1165926	9	6	9	2	10	6	2	9	10	4
1166630	7	5	6	10	5	10	7	9	4	4
1166654	10	3	5	1	10	5	3	10	2	4
1167439	2	3	4	4	2	5	2	5	1	4
1167471	4	1	2	1	2	1	3	1	1	2
1168359	8	2	3	1	6	3	7	1	1	4
1168736	10	10	10	10	10	1	8	8	8	4
1169049	7	3	4	4	3	3	3	2	7	4
1170419	10	10	10	8	2	10	4	1	1	4
1170420	1	6	8	10	8	10	5	7	1	4
1171710	1	1	1	1	2	1	2	3	1	2
1171710	6	5	4	4	3	9	7	8	3	4
1171795	1	3	1	2	2	2	5	3	2	2
1171845	8	6	4	3	5	9	3	1	1	4
1172152	10	3	3	10	2	10	7	3	3	4
1173216	10	10	10	3	10	8	8	1	1	4
1173235	3	3	2	1	2	3	3	1	1	2
1173347	1	1	1	1	2	5	1	1	1	2
1173347	8	3	3	1	2	2	3	2	1	2
1173509	4	5	5	10	4	10	7	5	8	4
1173514	1	1	1	1	4	3	1	1	1	2
1173681	3	2	1	1	2	2	3	1	1	2
1174057	1	1	2	2	2	1	3	1	1	2
1174057	4	2	1	1	2	2	3	1	1	2
1174131	10	10	10	2	10	10	5	3	3	4
1174428	5	3	5	1	8	10	5	3	1	4
1175937	5	4	6	7	9	7	8	10	1	4
1176406	1	1	1	1	2	1	2	1	1	2
1176881	7	5	3	7	4	10	7	5	5	4
1177027	3	1	1	1	2	1	3	1	1	2
1177399	8	3	5	4	5	10	1	6	2	4
1177512	1	1	1	1	10	1	1	1	1	2
1178580	5	1	3	1	2	1	2	1	1	2
1179818	2	1	1	1	2	1	3	1	1	2
1180194	5	10	8	10	8	10	3	6	3	4
1180523	3	1	1	1	2	1	2	2	1	2
1180831	3	1	1	1	3	1	2	1	1	2
1181356	5	1	1	1	2	2	3	3	1	2
1182404	4	1	1	1	2	1	2	1	1	2
1182410	3	1	1	1	2	1	1	1	1	2
1183240	4	1	2	1	2	1	2	1	1	2
1183246	1	1	1	1	1	?	2	1	1	2
1183516	3	1	1	1	2	1	1	1	1	2
1183911	2	1	1	1	2	1	1	1	1	2
1183983	9	5	5	4	4	5	4	3	3	4
1184184	1	1	1	1	2	5	1	1	1	2
1184241	2	1	1	1	2	1	2	1	1	2
1184840	1	1	3	1	2	?	2	1	1	2
1185609	3	4	5	2	6	8	4	1	1	4
1185610	1	1	1	1	3	2	2	1	1	2
1187457	3	1	1	3	8	1	5	8	1	2
1187805	8	8	7	4	10	10	7	8	7	4
1188472	1	1	1	1	1	1	3	1	1	2
1189266	7	2	4	1	6	10	5	4	3	4
1189286	10	10	8	6	4	5	8	10	1	4
1190394	4	1	1	1	2	3	1	1	1	2
1190485	1	1	1	1	2	1	1	1	1	2
1192325	5	5	5	6	3	10	3	1	1	4
1193091	1	2	2	1	2	1	2	1	1	2
1193210	2	1	1	1	2	1	3	1	1	2
1193683	1	1	2	1	3	?	1	1	1	2
1196295	9	9	10	3	6	10	7	10	6	4
1196915	10	7	7	4	5	10	5	7	2	4
1197080	4	1	1	1	2	1	3	2	1	2
1197270	3	1	1	1	2	1	3	1	1	2
1197440	1	1	1	2	1	3	1	1	7	2
1197510	5	1	1	1	2	?	3	1	1	2
1197979	4	1	1	1	2	2	3	2	1	2
1197993	5	6	7	8	8	10	3	10	3	4
1198128	10	8	10	10	6	1	3	1	10	4
1198641	3	1	1	1	2	1	3	1	1	2
1199219	1	1	1	2	1	1	1	1	1	2
1199731	3	1	1	1	2	1	1	1	1	2
1199983	1	1	1	1	2	1	3	1	1	2
1200772	1	1	1	1	2	1	2	1	1	2
1200847	6	10	10	10	8	10	10	10	7	4
1200892	8	6	5	4	3	10	6	1	1	4
1200952	5	8	7	7	10	10	5	7	1	4
1201834	2	1	1	1	2	1	3	1	1	2
1201936	5	10	10	3	8	1	5	10	3	4
1202125	4	1	1	1	2	1	3	1	1	2
1202812	5	3	3	3	6	10	3	1	1	4
1203096	1	1	1	1	1	1	3	1	1	2
1204242	1	1	1	1	2	1	1	1	1	2
1204898	6	1	1	1	2	1	3	1	1	2
1205138	5	8	8	8	5	10	7	8	1	4
1205579	8	7	6	4	4	10	5	1	1	4
1206089	2	1	1	1	1	1	3	1	1	2
1206695	1	5	8	6	5	8	7	10	1	4
1206841	10	5	6	10	6	10	7	7	10	4
1207986	5	8	4	10	5	8	9	10	1	4
1208301	1	2	3	1	2	1	3	1	1	2
1210963	10	10	10	8	6	8	7	10	1	4
1211202	7	5	10	10	10	10	4	10	3	4
1212232	5	1	1	1	2	1	2	1	1	2
1212251	1	1	1	1	2	1	3	1	1	2
1212422	3	1	1	1	2	1	3	1	1	2
1212422	4	1	1	1	2	1	3	1	1	2
1213375	8	4	4	5	4	7	7	8	2	2
1213383	5	1	1	4	2	1	3	1	1	2
1214092	1	1	1	1	2	1	1	1	1	2
1214556	3	1	1	1	2	1	2	1	1	2
1214966	9	7	7	5	5	10	7	8	3	4
1216694	10	8	8	4	10	10	8	1	1	4
1216947	1	1	1	1	2	1	3	1	1	2
1217051	5	1	1	1	2	1	3	1	1	2
1217264	1	1	1	1	2	1	3	1	1	2
1218105	5	10	10	9	6	10	7	10	5	4
1218741	10	10	9	3	7	5	3	5	1	4
1218860	1	1	1	1	1	1	3	1	1	2
1218860	1	1	1	1	1	1	3	1	1	2
1219406	5	1	1	1	1	1	3	1	1	2
1219525	8	10	10	10	5	10	8	10	6	4
1219859	8	10	8	8	4	8	7	7	1	4
1220330	1	1	1	1	2	1	3	1	1	2
1221863	10	10	10	10	7	10	7	10	4	4
1222047	10	10	10	10	3	10	10	6	1	4
1222936	8	7	8	7	5	5	5	10	2	4
1223282	1	1	1	1	2	1	2	1	1	2
1223426	1	1	1	1	2	1	3	1	1	2
1223793	6	10	7	7	6	4	8	10	2	4
1223967	6	1	3	1	2	1	3	1	1	2
1224329	1	1	1	2	2	1	3	1	1	2
1225799	10	6	4	3	10	10	9	10	1	4
1226012	4	1	1	3	1	5	2	1	1	4
1226612	7	5	6	3	3	8	7	4	1	4
1227210	10	5	5	6	3	10	7	9	2	4
1227244	1	1	1	1	2	1	2	1	1	2
1227481	10	5	7	4	4	10	8	9	1	4
1228152	8	9	9	5	3	5	7	7	1	4
1228311	1	1	1	1	1	1	3	1	1	2
1230175	10	10	10	3	10	10	9	10	1	4
1230688	7	4	7	4	3	7	7	6	1	4
1231387	6	8	7	5	6	8	8	9	2	4
1231706	8	4	6	3	3	1	4	3	1	2
1232225	10	4	5	5	5	10	4	1	1	4
1236043	3	3	2	1	3	1	3	6	1	2
1241232	3	1	4	1	2	?	3	1	1	2
1241559	10	8	8	2	8	10	4	8	10	4
1241679	9	8	8	5	6	2	4	10	4	4
1242364	8	10	10	8	6	9	3	10	10	4
1243256	10	4	3	2	3	10	5	3	2	4
1270479	5	1	3	3	2	2	2	3	1	2
1276091	3	1	1	3	1	1	3	1	1	2
1277018	2	1	1	1	2	1	3	1	1	2
128059	1	1	1	1	2	5	5	1	1	2
1285531	1	1	1	1	2	1	3	1	1	2
1287775	5	1	1	2	2	2	3	1	1	2
144888	8	10	10	8	5	10	7	8	1	4
145447	8	4	4	1	2	9	3	3	1	4
167528	4	1	1	1	2	1	3	6	1	2
169356	3	1	1	1	2	?	3	1	1	2
183913	1	2	2	1	2	1	1	1	1	2
191250	10	4	4	10	2	10	5	3	3	4
1017023	6	3	3	5	3	10	3	5	3	2
1100524	6	10	10	2	8	10	7	3	3	4
1116116	9	10	10	1	10	8	3	3	1	4
1168736	5	6	6	2	4	10	3	6	1	4
1182404	3	1	1	1	2	1	1	1	1	2
1182404	3	1	1	1	2	1	2	1	1	2
1198641	3	1	1	1	2	1	3	1	1	2
242970	5	7	7	1	5	8	3	4	1	2
255644	10	5	8	10	3	10	5	1	3	4
263538	5	10	10	6	10	10	10	6	5	4
274137	8	8	9	4	5	10	7	8	1	4
303213	10	4	4	10	6	10	5	5	1	4
314428	7	9	4	10	10	3	5	3	3	4
1182404	5	1	4	1	2	1	3	2	1	2
1198641	10	10	6	3	3	10	4	3	2	4
320675	3	3	5	2	3	10	7	1	1	4
324427	10	8	8	2	3	4	8	7	8	4
385103	1	1	1	1	2	1	3	1	1	2
390840	8	4	7	1	3	10	3	9	2	4
411453	5	1	1	1	2	1	3	1	1	2
320675	3	3	5	2	3	10	7	1	1	4
428903	7	2	4	1	3	4	3	3	1	4
431495	3	1	1	1	2	1	3	2	1	2
432809	3	1	3	1	2	?	2	1	1	2
434518	3	1	1	1	2	1	2	1	1	2
452264	1	1	1	1	2	1	2	1	1	2
456282	1	1	1	1	2	1	3	1	1	2
476903	10	5	7	3	3	7	3	3	8	4
486283	3	1	1	1	2	1	3	1	1	2
486662	2	1	1	2	2	1	3	1	1	2
488173	1	4	3	10	4	10	5	6	1	4
492268	10	4	6	1	2	10	5	3	1	4
508234	7	4	5	10	2	10	3	8	2	4
527363	8	10	10	10	8	10	10	7	3	4
529329	10	10	10	10	10	10	4	10	10	4
535331	3	1	1	1	3	1	2	1	1	2
543558	6	1	3	1	4	5	5	10	1	4
555977	5	6	6	8	6	10	4	10	4	4
560680	1	1	1	1	2	1	1	1	1	2
561477	1	1	1	1	2	1	3	1	1	2
563649	8	8	8	1	2	?	6	10	1	4
601265	10	4	4	6	2	10	2	3	1	4
606140	1	1	1	1	2	?	2	1	1	2
606722	5	5	7	8	6	10	7	4	1	4
616240	5	3	4	3	4	5	4	7	1	2
61634	5	4	3	1	2	?	2	3	1	2
625201	8	2	1	1	5	1	1	1	1	2
63375	9	1	2	6	4	10	7	7	2	4
635844	8	4	10	5	4	4	7	10	1	4
636130	1	1	1	1	2	1	3	1	1	2
640744	10	10	10	7	9	10	7	10	10	4
646904	1	1	1	1	2	1	3	1	1	2
653777	8	3	4	9	3	10	3	3	1	4
659642	10	8	4	4	4	10	3	10	4	4
666090	1	1	1	1	2	1	3	1	1	2
666942	1	1	1	1	2	1	3	1	1	2
667204	7	8	7	6	4	3	8	8	4	4
673637	3	1	1	1	2	5	5	1	1	2
684955	2	1	1	1	3	1	2	1	1	2
688033	1	1	1	1	2	1	1	1	1	2
691628	8	6	4	10	10	1	3	5	1	4
693702	1	1	1	1	2	1	1	1	1	2
704097	1	1	1	1	1	1	2	1	1	2
704168	4	6	5	6	7	?	4	9	1	2
706426	5	5	5	2	5	10	4	3	1	4
709287	6	8	7	8	6	8	8	9	1	4
718641	1	1	1	1	5	1	3	1	1	2
721482	4	4	4	4	6	5	7	3	1	2
730881	7	6	3	2	5	10	7	4	6	4
733639	3	1	1	1	2	?	3	1	1	2
733639	3	1	1	1	2	1	3	1	1	2
733823	5	4	6	10	2	10	4	1	1	4
740492	1	1	1	1	2	1	3	1	1	2
743348	3	2	2	1	2	1	2	3	1	2
752904	10	1	1	1	2	10	5	4	1	4
756136	1	1	1	1	2	1	2	1	1	2
760001	8	10	3	2	6	4	3	10	1	4
760239	10	4	6	4	5	10	7	1	1	4
76389	10	4	7	2	2	8	6	1	1	4
764974	5	1	1	1	2	1	3	1	2	2
770066	5	2	2	2	2	1	2	2	1	2
785208	5	4	6	6	4	10	4	3	1	4
785615	8	6	7	3	3	10	3	4	2	4
792744	1	1	1	1	2	1	1	1	1	2
797327	6	5	5	8	4	10	3	4	1	4
798429	1	1	1	1	2	1	3	1	1	2
704097	1	1	1	1	1	1	2	1	1	2
806423	8	5	5	5	2	10	4	3	1	4
809912	10	3	3	1	2	10	7	6	1	4
810104	1	1	1	1	2	1	3	1	1	2
814265	2	1	1	1	2	1	1	1	1	2
814911	1	1	1	1	2	1	1	1	1	2
822829	7	6	4	8	10	10	9	5	3	4
826923	1	1	1	1	2	1	1	1	1	2
830690	5	2	2	2	3	1	1	3	1	2
831268	1	1	1	1	1	1	1	3	1	2
832226	3	4	4	10	5	1	3	3	1	4
832567	4	2	3	5	3	8	7	6	1	4
836433	5	1	1	3	2	1	1	1	1	2
837082	2	1	1	1	2	1	3	1	1	2
846832	3	4	5	3	7	3	4	6	1	2
850831	2	7	10	10	7	10	4	9	4	4
855524	1	1	1	1	2	1	2	1	1	2
857774	4	1	1	1	3	1	2	2	1	2
859164	5	3	3	1	3	3	3	3	3	4
859350	8	10	10	7	10	10	7	3	8	4
866325	8	10	5	3	8	4	4	10	3	4
873549	10	3	5	4	3	7	3	5	3	4
877291	6	10	10	10	10	10	8	10	10	4
877943	3	10	3	10	6	10	5	1	4	4
888169	3	2	2	1	4	3	2	1	1	2
888523	4	4	4	2	2	3	2	1	1	2
896404	2	1	1	1	2	1	3	1	1	2
897172	2	1	1	1	2	1	2	1	1	2
95719	6	10	10	10	8	10	7	10	7	4
160296	5	8	8	10	5	10	8	10	3	4
342245	1	1	3	1	2	1	1	1	1	2
428598	1	1	3	1	1	1	2	1	1	2
492561	4	3	2	1	3	1	2	1	1	2
493452	1	1	3	1	2	1	1	1	1	2
493452	4	1	2	1	2	1	2	1	1	2
521441	5	1	1	2	2	1	2	1	1	2
560680	3	1	2	1	2	1	2	1	1	2
636437	1	1	1	1	2	1	1	1	1	2
640712	1	1	1	1	2	1	2	1	1	2
654244	1	1	1	1	1	1	2	1	1	2
657753	3	1	1	4	3	1	2	2	1	2
685977	5	3	4	1	4	1	3	1	1	2
805448	1	1	1	1	2	1	1	1	1	2
846423	10	6	3	6	4	10	7	8	4	4
1002504	3	2	2	2	2	1	3	2	1	2
1022257	2	1	1	1	2	1	1	1	1	2
1026122	2	1	1	1	2	1	1	1	1	2
1071084	3	3	2	2	3	1	1	2	3	2
1080233	7	6	6	3	2	10	7	1	1	4
1114570	5	3	3	2	3	1	3	1	1	2
1114570	2	1	1	1	2	1	2	2	1	2
1116715	5	1	1	1	3	2	2	2	1	2
1131411	1	1	1	2	2	1	2	1	1	2
1151734	10	8	7	4	3	10	7	9	1	4
1156017	3	1	1	1	2	1	2	1	1	2
1158247	1	1	1	1	1	1	1	1	1	2
1158405	1	2	3	1	2	1	2	1	1	2
1168278	3	1	1	1	2	1	2	1	1	2
1176187	3	1	1	1	2	1	3	1	1	2
1196263	4	1	1	1	2	1	1	1	1	2
1196475	3	2	1	1	2	1	2	2	1	2
1206314	1	2	3	1	2	1	1	1	1	2
1211265	3	10	8	7	6	9	9	3	8	4
1213784	3	1	1	1	2	1	1	1	1	2
1223003	5	3	3	1	2	1	2	1	1	2
1223306	3	1	1	1	2	4	1	1	1	2
1223543	1	2	1	3	2	1	1	2	1	2
1229929	1	1	1	1	2	1	2	1	1	2
1231853	4	2	2	1	2	1	2	1	1	2
1234554	1	1	1	1	2	1	2	1	1	2
1236837	2	3	2	2	2	2	3	1	1	2
1237674	3	1	2	1	2	1	2	1	1	2
1238021	1	1	1	1	2	1	2	1	1	2
1238464	1	1	1	1	1	?	2	1	1	2
1238633	10	10	10	6	8	4	8	5	1	4
1238915	5	1	2	1	2	1	3	1	1	2
1238948	8	5	6	2	3	10	6	6	1	4
1239232	3	3	2	6	3	3	3	5	1	2
1239347	8	7	8	5	10	10	7	2	1	4
1239967	1	1	1	1	2	1	2	1	1	2
1240337	5	2	2	2	2	2	3	2	2	2
1253505	2	3	1	1	5	1	1	1	1	2
1255384	3	2	2	3	2	3	3	1	1	2
1257200	10	10	10	7	10	10	8	2	1	4
1257648	4	3	3	1	2	1	3	3	1	2
1257815	5	1	3	1	2	1	2	1	1	2
1257938	3	1	1	1	2	1	1	1	1	2
1258549	9	10	10	10	10	10	10	10	1	4
1258556	5	3	6	1	2	1	1	1	1	2
1266154	8	7	8	2	4	2	5	10	1	4
1272039	1	1	1	1	2	1	2	1	1	2
1276091	2	1	1	1	2	1	2	1	1	2
1276091	1	3	1	1	2	1	2	2	1	2
1276091	5	1	1	3	4	1	3	2	1	2
1277629	5	1	1	1	2	1	2	2	1	2
1293439	3	2	2	3	2	1	1	1	1	2
1293439	6	9	7	5	5	8	4	2	1	2
1294562	10	8	10	1	3	10	5	1	1	4
1295186	10	10	10	1	6	1	2	8	1	4
527337	4	1	1	1	2	1	1	1	1	2
558538	4	1	3	3	2	1	1	1	1	2
566509	5	1	1	1	2	1	1	1	1	2
608157	10	4	3	10	4	10	10	1	1	4
677910	5	2	2	4	2	4	1	1	1	2
734111	1	1	1	3	2	3	1	1	1	2
734111	1	1	1	1	2	2	1	1	1	2
780555	5	1	1	6	3	1	2	1	1	2
827627	2	1	1	1	2	1	1	1	1	2
1049837	1	1	1	1	2	1	1	1	1	2
1058849	5	1	1	1	2	1	1	1	1	2
1182404	1	1	1	1	1	1	1	1	1	2
1193544	5	7	9	8	6	10	8	10	1	4
1201870	4	1	1	3	1	1	2	1	1	2
1202253	5	1	1	1	2	1	1	1	1	2
1227081	3	1	1	3	2	1	1	1	1	2
1230994	4	5	5	8	6	10	10	7	1	4
1238410	2	3	1	1	3	1	1	1	1	2
1246562	10	2	2	1	2	6	1	1	2	4
1257470	10	6	5	8	5	10	8	6	1	4
1259008	8	8	9	6	6	3	10	10	1	4
1266124	5	1	2	1	2	1	1	1	1	2
1267898	5	1	3	1	2	1	1	1	1	2
1268313	5	1	1	3	2	1	1	1	1	2
1268804	3	1	1	1	2	5	1	1	1	2
1276091	6	1	1	3	2	1	1	1	1	2
1280258	4	1	1	1	2	1	1	2	1	2
1293966	4	1	1	1	2	1	1	1	1	2
1296572	10	9	8	7	6	4	7	10	3	4
1298416	10	6	6	2	4	10	9	7	1	4
1299596	6	6	6	5	4	10	7	6	2	4
1105524	4	1	1	1	2	1	1	1	1	2
1181685	1	1	2	1	2	1	2	1	1	2
1211594	3	1	1	1	1	1	2	1	1	2
1238777	6	1	1	3	2	1	1	1	1	2
1257608	6	1	1	1	1	1	1	1	1	2
1269574	4	1	1	1	2	1	1	1	1	2
1277145	5	1	1	1	2	1	1	1	1	2
1287282	3	1	1	1	2	1	1	1	1	2
1296025	4	1	2	1	2	1	1	1	1	2
1296263	4	1	1	1	2	1	1	1	1	2
1296593	5	2	1	1	2	1	1	1	1	2
1299161	4	8	7	10	4	10	7	5	1	4
1301945	5	1	1	1	1	1	1	1	1	2
1302428	5	3	2	4	2	1	1	1	1	2
1318169	9	10	10	10	10	5	10	10	10	4
474162	8	7	8	5	5	10	9	10	1	4
787451	5	1	2	1	2	1	1	1	1	2
1002025	1	1	1	3	1	3	1	1	1	2
1070522	3	1	1	1	1	1	2	1	1	2
1073960	10	10	10	10	6	10	8	1	5	4
1076352	3	6	4	10	3	3	3	4	1	4
1084139	6	3	2	1	3	4	4	1	1	4
1115293	1	1	1	1	2	1	1	1	1	2
1119189	5	8	9	4	3	10	7	1	1	4
1133991	4	1	1	1	1	1	2	1	1	2
1142706	5	10	10	10	6	10	6	5	2	4
1155967	5	1	2	10	4	5	2	1	1	2
1170945	3	1	1	1	1	1	2	1	1	2
1181567	1	1	1	1	1	1	1	1	1	2
1182404	4	2	1	1	2	1	1	1	1	2
1204558	4	1	1	1	2	1	2	1	1	2
1217952	4	1	1	1	2	1	2	1	1	2
1224565	6	1	1	1	2	1	3	1	1	2
1238186	4	1	1	1	2	1	2	1	1	2
1253917	4	1	1	2	2	1	2	1	1	2
1265899	4	1	1	1	2	1	3	1	1	2
1268766	1	1	1	1	2	1	1	1	1	2
1277268	3	3	1	1	2	1	1	1	1	2
1286943	8	10	10	10	7	5	4	8	7	4
1295508	1	1	1	1	2	4	1	1	1	2
1297327	5	1	1	1	2	1	1	1	1	2
1297522	2	1	1	1	2	1	1	1	1	2
1298360	1	1	1	1	2	1	1	1	1	2
1299924	5	1	1	1	2	1	2	1	1	2
1299994	5	1	1	1	2	1	1	1	1	2
1304595	3	1	1	1	1	1	2	1	1	2
1306282	6	6	7	10	3	10	8	10	2	4
1313325	4	10	4	7	3	10	9	10	1	4
1320077	1	1	1	1	1	1	1	1	1	2
1320077	1	1	1	1	1	1	2	1	1	2
1320304	3	1	2	2	2	1	1	1	1	2
1330439	4	7	8	3	4	10	9	1	1	4
333093	1	1	1	1	3	1	1	1	1	2
369565	4	1	1	1	3	1	1	1	1	2
412300	10	4	5	4	3	5	7	3	1	4
672113	7	5	6	10	4	10	5	3	1	4
749653	3	1	1	1	2	1	2	1	1	2
769612	3	1	1	2	2	1	1	1	1	2
769612	4	1	1	1	2	1	1	1	1	2
798429	4	1	1	1	2	1	3	1	1	2
807657	6	1	3	2	2	1	1	1	1	2
8233704	4	1	1	1	1	1	2	1	1	2
837480	7	4	4	3	4	10	6	9	1	4
867392	4	2	2	1	2	1	2	1	1	2
869828	1	1	1	1	1	1	3	1	1	2
1043068	3	1	1	1	2	1	2	1	1	2
1056171	2	1	1	1	2	1	2	1	1	2
1061990	1	1	3	2	2	1	3	1	1	2
1113061	5	1	1	1	2	1	3	1	1	2
1116192	5	1	2	1	2	1	3	1	1	2
1135090	4	1	1	1	2	1	2	1	1	2
1145420	6	1	1	1	2	1	2	1	1	2
1158157	5	1	1	1	2	2	2	1	1	2
1171578	3	1	1	1	2	1	1	1	1	2
1174841	5	3	1	1	2	1	1	1	1	2
1184586	4	1	1	1	2	1	2	1	1	2
1186936	2	1	3	2	2	1	2	1	1	2
1197527	5	1	1	1	2	1	2	1	1	2
1222464	6	10	10	10	4	10	7	10	1	4
1240603	2	1	1	1	1	1	1	1	1	2
1240603	3	1	1	1	1	1	1	1	1	2
1241035	7	8	3	7	4	5	7	8	2	4
1287971	3	1	1	1	2	1	2	1	1	2
1289391	1	1	1	1	2	1	3	1	1	2
1299924	3	2	2	2	2	1	4	2	1	2
1306339	4	4	2	1	2	5	2	1	2	2
1313658	3	1	1	1	2	1	1	1	1	2
1313982	4	3	1	1	2	1	4	8	1	2
1321264	5	2	2	2	1	1	2	1	1	2
1321321	5	1	1	3	2	1	1	1	1	2
1321348	2	1	1	1	2	1	2	1	1	2
1321931	5	1	1	1	2	1	2	1	1	2
1321942	5	1	1	1	2	1	3	1	1	2
1321942	5	1	1	1	2	1	3	1	1	2
1328331	1	1	1	1	2	1	3	1	1	2
1328755	3	1	1	1	2	1	2	1	1	2
1331405	4	1	1	1	2	1	3	2	1	2
1331412	5	7	10	10	5	10	10	10	1	4
1333104	3	1	2	1	2	1	3	1	1	2
1334071	4	1	1	1	2	3	2	1	1	2
1343068	8	4	4	1	6	10	2	5	2	4
1343374	10	10	8	10	6	5	10	3	1	4
1344121	8	10	4	4	8	10	8	2	1	4
142932	7	6	10	5	3	10	9	10	2	4
183936	3	1	1	1	2	1	2	1	1	2
324382	1	1	1	1	2	1	2	1	1	2
378275	10	9	7	3	4	2	7	7	1	4
385103	5	1	2	1	2	1	3	1	1	2
690557	5	1	1	1	2	1	2	1	1	2
695091	1	1	1	1	2	1	2	1	1	2
695219	1	1	1	1	2	1	2	1	1	2
824249	1	1	1	1	2	1	3	1	1	2
871549	5	1	2	1	2	1	2	1	1	2
878358	5	7	10	6	5	10	7	5	1	4
1107684	6	10	5	5	4	10	6	10	1	4
1115762	3	1	1	1	2	1	1	1	1	2
1217717	5	1	1	6	3	1	1	1	1	2
1239420	1	1	1	1	2	1	1	1	1	2
1254538	8	10	10	10	6	10	10	10	1	4
1261751	5	1	1	1	2	1	2	2	1	2
1268275	9	8	8	9	6	3	4	1	1	4
1272166	5	1	1	1	2	1	1	1	1	2
1294261	4	10	8	5	4	1	10	1	1	4
1295529	2	5	7	6	4	10	7	6	1	4
1298484	10	3	4	5	3	10	4	1	1	4
1311875	5	1	2	1	2	1	1	1	1	2
1315506	4	8	6	3	4	10	7	1	1	4
1320141	5	1	1	1	2	1	2	1	1	2
1325309	4	1	2	1	2	1	2	1	1	2
1333063	5	1	3	1	2	1	3	1	1	2
1333495	3	1	1	1	2	1	2	1	1	2
1334659	5	2	4	1	1	1	1	1	1	2
1336798	3	1	1	1	2	1	2	1	1	2
1344449	1	1	1	1	1	1	2	1	1	2
1350568	4	1	1	1	2	1	2	1	1	2
1352663	5	4	6	8	4	1	8	10	1	4
188336	5	3	2	8	5	10	8	1	2	4
352431	10	5	10	3	5	8	7	8	3	4
353098	4	1	1	2	2	1	1	1	1	2
411453	1	1	1	1	2	1	1	1	1	2
557583	5	10	10	10	10	10	10	1	1	4
636375	5	1	1	1	2	1	1	1	1	2
736150	10	4	3	10	3	10	7	1	2	4
803531	5	10	10	10	5	2	8	5	1	4
822829	8	10	10	10	6	10	10	10	10	4
1016634	2	3	1	1	2	1	2	1	1	2
1031608	2	1	1	1	1	1	2	1	1	2
1041043	4	1	3	1	2	1	2	1	1	2
1042252	3	1	1	1	2	1	2	1	1	2
1057067	1	1	1	1	1	?	1	1	1	2
1061990	4	1	1	1	2	1	2	1	1	2
1073836	5	1	1	1	2	1	2	1	1	2
1083817	3	1	1	1	2	1	2	1	1	2
1096352	6	3	3	3	3	2	6	1	1	2
1140597	7	1	2	3	2	1	2	1	1	2
1149548	1	1	1	1	2	1	1	1	1	2
1174009	5	1	1	2	1	1	2	1	1	2
1183596	3	1	3	1	3	4	1	1	1	2
1190386	4	6	6	5	7	6	7	7	3	4
1190546	2	1	1	1	2	5	1	1	1	2
1213273	2	1	1	1	2	1	1	1	1	2
1218982	4	1	1	1	2	1	1	1	1	2
1225382	6	2	3	1	2	1	1	1	1	2
1235807	5	1	1	1	2	1	2	1	1	2
1238777	1	1	1	1	2	1	1	1	1	2
1253955	8	7	4	4	5	3	5	10	1	4
1257366	3	1	1	1	2	1	1	1	1	2
1260659	3	1	4	1	2	1	1	1	1	2
1268952	10	10	7	8	7	1	10	10	3	4
1275807	4	2	4	3	2	2	2	1	1	2
1277792	4	1	1	1	2	1	1	1	1	2
1277792	5	1	1	3	2	1	1	1	1	2
1285722	4	1	1	3	2	1	1	1	1	2
1288608	3	1	1	1	2	1	2	1	1	2
1290203	3	1	1	1	2	1	2	1	1	2
1294413	1	1	1	1	2	1	1	1	1	2
1299596	2	1	1	1	2	1	1	1	1	2
1303489	3	1	1	1	2	1	2	1	1	2
1311033	1	2	2	1	2	1	1	1	1	2
1311108	1	1	1	3	2	1	1	1	1	2
1315807	5	10	10	10	10	2	10	10	10	4
1318671	3	1	1	1	2	1	2	1	1	2
1319609	3	1	1	2	3	4	1	1	1	2
1323477	1	2	1	3	2	1	2	1	1	2
1324572	5	1	1	1	2	1	2	2	1	2
1324681	4	1	1	1	2	1	2	1	1	2
1325159	3	1	1	1	2	1	3	1	1	2
1326892	3	1	1	1	2	1	2	1	1	2
1330361	5	1	1	1	2	1	2	1	1	2
1333877	5	4	5	1	8	1	3	6	1	2
1334015	7	8	8	7	3	10	7	2	3	4
1334667	1	1	1	1	2	1	1	1	1	2
1339781	1	1	1	1	2	1	2	1	1	2
1339781	4	1	1	1	2	1	3	1	1	2
13454352	1	1	3	1	2	1	2	1	1	2
1345452	1	1	3	1	2	1	2	1	1	2
1345593	3	1	1	3	2	1	2	1	1	2
1347749	1	1	1	1	2	1	1	1	1	2
1347943	5	2	2	2	2	1	1	1	2	2
1348851	3	1	1	1	2	1	3	1	1	2
1350319	5	7	4	1	6	1	7	10	3	4
1350423	5	10	10	8	5	5	7	10	1	4
1352848	3	10	7	8	5	8	7	4	1	4
1353092	3	2	1	2	2	1	3	1	1	2
1354840	2	1	1	1	2	1	3	1	1	2
1354840	5	3	2	1	3	1	1	1	1	2
1355260	1	1	1	1	2	1	2	1	1	2
1365075	4	1	4	1	2	1	1	1	1	2
1365328	1	1	2	1	2	1	2	1	1	2
1368267	5	1	1	1	2	1	1	1	1	2
1368273	1	1	1	1	2	1	1	1	1	2
1368882	2	1	1	1	2	1	1	1	1	2
1369821	10	10	10	10	5	10	10	10	7	4
1371026	5	10	10	10	4	10	5	6	3	4
1371920	5	1	1	1	2	1	3	2	1	2
466906	1	1	1	1	2	1	1	1	1	2
466906	1	1	1	1	2	1	1	1	1	2
534555	1	1	1	1	2	1	1	1	1	2
536708	1	1	1	1	2	1	1	1	1	2
566346	3	1	1	1	2	1	2	3	1	2
603148	4	1	1	1	2	1	1	1	1	2
654546	1	1	1	1	2	1	1	1	8	2
654546	1	1	1	3	2	1	1	1	1	2
695091	5	10	10	5	4	5	4	4	1	4
714039	3	1	1	1	2	1	1	1	1	2
763235	3	1	1	1	2	1	2	1	2	2
776715	3	1	1	1	3	2	1	1	1	2
841769	2	1	1	1	2	1	1	1	1	2
888820	5	10	10	3	7	3	8	10	2	4
897471	4	8	6	4	3	4	10	6	1	4
897471	4	8	8	5	4	5	10	4	1	4
