# Supplementary material for: A unified approach for cluster-wise and general noise rejection approaches for k-means clustering
Source: PeerJ Comput Sci. 2019 Nov 18;5:e238. doi: 10.7717/peerj-cs.238 (PMC7924505; doi:10.7717/peerj-cs.238)
Supplement: Supplemental Information 1 — Iris, Wine, Glass, Breast Cancer Wisconsin and Python codes (”clustering.py”: proposed method; ”GridPointDataVisualization.py”: visualization; ”evaluation_center_error.py”: numerical experiments). [file peerj-cs-05-238-s001.zip › RawDataAndCode/data/data_description.csv]

dataname	filename	header	B	d	C	normalize
Iris	iris.data	None	[0, 1, 2, 3]	4	3
Wine	wine.data	None	[1, 2, 3, 4, 5, 6, 7, 8, 9, 10, 11, 12, 13]	0	3
Glass	glass.data	None	[1, 2, 3, 4, 5, 6, 7, 8, 9]	10	6
Breast Cancer Wisconsin	breast-cancer-wisconsin.data	None	[1, 2, 3, 4, 5, 6, 7, 8, 9]	10	2
