# Supplementary material for: A unified approach for cluster-wise and general noise rejection approaches for k-means clustering
Source: PeerJ Comput Sci. 2019 Nov 18;5:e238. doi: 10.7717/peerj-cs.238 (PMC7924505; doi:10.7717/peerj-cs.238)
Supplement: Supplemental Information 1 — Iris, Wine, Glass, Breast Cancer Wisconsin and Python codes (”clustering.py”: proposed method; ”GridPointDataVisualization.py”: visualization; ”evaluation_center_error.py”: numerical experiments). [file peerj-cs-05-238-s001.zip › RawDataAndCode/data/glass.data]

1	1.52101	13.64	4.49	1.10	71.78	0.06	8.75	0.00	0.00	1
2	1.51761	13.89	3.60	1.36	72.73	0.48	7.83	0.00	0.00	1
3	1.51618	13.53	3.55	1.54	72.99	0.39	7.78	0.00	0.00	1
4	1.51766	13.21	3.69	1.29	72.61	0.57	8.22	0.00	0.00	1
5	1.51742	13.27	3.62	1.24	73.08	0.55	8.07	0.00	0.00	1
6	1.51596	12.79	3.61	1.62	72.97	0.64	8.07	0.00	0.26	1
7	1.51743	13.30	3.60	1.14	73.09	0.58	8.17	0.00	0.00	1
8	1.51756	13.15	3.61	1.05	73.24	0.57	8.24	0.00	0.00	1
9	1.51918	14.04	3.58	1.37	72.08	0.56	8.30	0.00	0.00	1
10	1.51755	13.00	3.60	1.36	72.99	0.57	8.40	0.00	0.11	1
11	1.51571	12.72	3.46	1.56	73.20	0.67	8.09	0.00	0.24	1
12	1.51763	12.80	3.66	1.27	73.01	0.60	8.56	0.00	0.00	1
13	1.51589	12.88	3.43	1.40	73.28	0.69	8.05	0.00	0.24	1
14	1.51748	12.86	3.56	1.27	73.21	0.54	8.38	0.00	0.17	1
15	1.51763	12.61	3.59	1.31	73.29	0.58	8.50	0.00	0.00	1
16	1.51761	12.81	3.54	1.23	73.24	0.58	8.39	0.00	0.00	1
17	1.51784	12.68	3.67	1.16	73.11	0.61	8.70	0.00	0.00	1
18	1.52196	14.36	3.85	0.89	71.36	0.15	9.15	0.00	0.00	1
19	1.51911	13.90	3.73	1.18	72.12	0.06	8.89	0.00	0.00	1
20	1.51735	13.02	3.54	1.69	72.73	0.54	8.44	0.00	0.07	1
21	1.51750	12.82	3.55	1.49	72.75	0.54	8.52	0.00	0.19	1
22	1.51966	14.77	3.75	0.29	72.02	0.03	9.00	0.00	0.00	1
23	1.51736	12.78	3.62	1.29	72.79	0.59	8.70	0.00	0.00	1
24	1.51751	12.81	3.57	1.35	73.02	0.62	8.59	0.00	0.00	1
25	1.51720	13.38	3.50	1.15	72.85	0.50	8.43	0.00	0.00	1
26	1.51764	12.98	3.54	1.21	73.00	0.65	8.53	0.00	0.00	1
27	1.51793	13.21	3.48	1.41	72.64	0.59	8.43	0.00	0.00	1
28	1.51721	12.87	3.48	1.33	73.04	0.56	8.43	0.00	0.00	1
29	1.51768	12.56	3.52	1.43	73.15	0.57	8.54	0.00	0.00	1
30	1.51784	13.08	3.49	1.28	72.86	0.60	8.49	0.00	0.00	1
31	1.51768	12.65	3.56	1.30	73.08	0.61	8.69	0.00	0.14	1
32	1.51747	12.84	3.50	1.14	73.27	0.56	8.55	0.00	0.00	1
33	1.51775	12.85	3.48	1.23	72.97	0.61	8.56	0.09	0.22	1
34	1.51753	12.57	3.47	1.38	73.39	0.60	8.55	0.00	0.06	1
35	1.51783	12.69	3.54	1.34	72.95	0.57	8.75	0.00	0.00	1
36	1.51567	13.29	3.45	1.21	72.74	0.56	8.57	0.00	0.00	1
37	1.51909	13.89	3.53	1.32	71.81	0.51	8.78	0.11	0.00	1
38	1.51797	12.74	3.48	1.35	72.96	0.64	8.68	0.00	0.00	1
39	1.52213	14.21	3.82	0.47	71.77	0.11	9.57	0.00	0.00	1
40	1.52213	14.21	3.82	0.47	71.77	0.11	9.57	0.00	0.00	1
41	1.51793	12.79	3.50	1.12	73.03	0.64	8.77	0.00	0.00	1
42	1.51755	12.71	3.42	1.20	73.20	0.59	8.64	0.00	0.00	1
43	1.51779	13.21	3.39	1.33	72.76	0.59	8.59	0.00	0.00	1
44	1.52210	13.73	3.84	0.72	71.76	0.17	9.74	0.00	0.00	1
45	1.51786	12.73	3.43	1.19	72.95	0.62	8.76	0.00	0.30	1
46	1.51900	13.49	3.48	1.35	71.95	0.55	9.00	0.00	0.00	1
47	1.51869	13.19	3.37	1.18	72.72	0.57	8.83	0.00	0.16	1
48	1.52667	13.99	3.70	0.71	71.57	0.02	9.82	0.00	0.10	1
49	1.52223	13.21	3.77	0.79	71.99	0.13	10.02	0.00	0.00	1
50	1.51898	13.58	3.35	1.23	72.08	0.59	8.91	0.00	0.00	1
51	1.52320	13.72	3.72	0.51	71.75	0.09	10.06	0.00	0.16	1
52	1.51926	13.20	3.33	1.28	72.36	0.60	9.14	0.00	0.11	1
53	1.51808	13.43	2.87	1.19	72.84	0.55	9.03	0.00	0.00	1
54	1.51837	13.14	2.84	1.28	72.85	0.55	9.07	0.00	0.00	1
55	1.51778	13.21	2.81	1.29	72.98	0.51	9.02	0.00	0.09	1
56	1.51769	12.45	2.71	1.29	73.70	0.56	9.06	0.00	0.24	1
57	1.51215	12.99	3.47	1.12	72.98	0.62	8.35	0.00	0.31	1
58	1.51824	12.87	3.48	1.29	72.95	0.60	8.43	0.00	0.00	1
59	1.51754	13.48	3.74	1.17	72.99	0.59	8.03	0.00	0.00	1
60	1.51754	13.39	3.66	1.19	72.79	0.57	8.27	0.00	0.11	1
61	1.51905	13.60	3.62	1.11	72.64	0.14	8.76	0.00	0.00	1
62	1.51977	13.81	3.58	1.32	71.72	0.12	8.67	0.69	0.00	1
63	1.52172	13.51	3.86	0.88	71.79	0.23	9.54	0.00	0.11	1
64	1.52227	14.17	3.81	0.78	71.35	0.00	9.69	0.00	0.00	1
65	1.52172	13.48	3.74	0.90	72.01	0.18	9.61	0.00	0.07	1
66	1.52099	13.69	3.59	1.12	71.96	0.09	9.40	0.00	0.00	1
67	1.52152	13.05	3.65	0.87	72.22	0.19	9.85	0.00	0.17	1
68	1.52152	13.05	3.65	0.87	72.32	0.19	9.85	0.00	0.17	1
69	1.52152	13.12	3.58	0.90	72.20	0.23	9.82	0.00	0.16	1
70	1.52300	13.31	3.58	0.82	71.99	0.12	10.17	0.00	0.03	1
71	1.51574	14.86	3.67	1.74	71.87	0.16	7.36	0.00	0.12	2
72	1.51848	13.64	3.87	1.27	71.96	0.54	8.32	0.00	0.32	2
73	1.51593	13.09	3.59	1.52	73.10	0.67	7.83	0.00	0.00	2
74	1.51631	13.34	3.57	1.57	72.87	0.61	7.89	0.00	0.00	2
75	1.51596	13.02	3.56	1.54	73.11	0.72	7.90	0.00	0.00	2
76	1.51590	13.02	3.58	1.51	73.12	0.69	7.96	0.00	0.00	2
77	1.51645	13.44	3.61	1.54	72.39	0.66	8.03	0.00	0.00	2
78	1.51627	13.00	3.58	1.54	72.83	0.61	8.04	0.00	0.00	2
79	1.51613	13.92	3.52	1.25	72.88	0.37	7.94	0.00	0.14	2
80	1.51590	12.82	3.52	1.90	72.86	0.69	7.97	0.00	0.00	2
81	1.51592	12.86	3.52	2.12	72.66	0.69	7.97	0.00	0.00	2
82	1.51593	13.25	3.45	1.43	73.17	0.61	7.86	0.00	0.00	2
83	1.51646	13.41	3.55	1.25	72.81	0.68	8.10	0.00	0.00	2
84	1.51594	13.09	3.52	1.55	72.87	0.68	8.05	0.00	0.09	2
85	1.51409	14.25	3.09	2.08	72.28	1.10	7.08	0.00	0.00	2
86	1.51625	13.36	3.58	1.49	72.72	0.45	8.21	0.00	0.00	2
87	1.51569	13.24	3.49	1.47	73.25	0.38	8.03	0.00	0.00	2
88	1.51645	13.40	3.49	1.52	72.65	0.67	8.08	0.00	0.10	2
89	1.51618	13.01	3.50	1.48	72.89	0.60	8.12	0.00	0.00	2
90	1.51640	12.55	3.48	1.87	73.23	0.63	8.08	0.00	0.09	2
91	1.51841	12.93	3.74	1.11	72.28	0.64	8.96	0.00	0.22	2
92	1.51605	12.90	3.44	1.45	73.06	0.44	8.27	0.00	0.00	2
93	1.51588	13.12	3.41	1.58	73.26	0.07	8.39	0.00	0.19	2
94	1.51590	13.24	3.34	1.47	73.10	0.39	8.22	0.00	0.00	2
95	1.51629	12.71	3.33	1.49	73.28	0.67	8.24	0.00	0.00	2
96	1.51860	13.36	3.43	1.43	72.26	0.51	8.60	0.00	0.00	2
97	1.51841	13.02	3.62	1.06	72.34	0.64	9.13	0.00	0.15	2
98	1.51743	12.20	3.25	1.16	73.55	0.62	8.90	0.00	0.24	2
99	1.51689	12.67	2.88	1.71	73.21	0.73	8.54	0.00	0.00	2
100	1.51811	12.96	2.96	1.43	72.92	0.60	8.79	0.14	0.00	2
101	1.51655	12.75	2.85	1.44	73.27	0.57	8.79	0.11	0.22	2
102	1.51730	12.35	2.72	1.63	72.87	0.70	9.23	0.00	0.00	2
103	1.51820	12.62	2.76	0.83	73.81	0.35	9.42	0.00	0.20	2
104	1.52725	13.80	3.15	0.66	70.57	0.08	11.64	0.00	0.00	2
105	1.52410	13.83	2.90	1.17	71.15	0.08	10.79	0.00	0.00	2
106	1.52475	11.45	0.00	1.88	72.19	0.81	13.24	0.00	0.34	2
107	1.53125	10.73	0.00	2.10	69.81	0.58	13.30	3.15	0.28	2
108	1.53393	12.30	0.00	1.00	70.16	0.12	16.19	0.00	0.24	2
109	1.52222	14.43	0.00	1.00	72.67	0.10	11.52	0.00	0.08	2
110	1.51818	13.72	0.00	0.56	74.45	0.00	10.99	0.00	0.00	2
111	1.52664	11.23	0.00	0.77	73.21	0.00	14.68	0.00	0.00	2
112	1.52739	11.02	0.00	0.75	73.08	0.00	14.96	0.00	0.00	2
113	1.52777	12.64	0.00	0.67	72.02	0.06	14.40	0.00	0.00	2
114	1.51892	13.46	3.83	1.26	72.55	0.57	8.21	0.00	0.14	2
115	1.51847	13.10	3.97	1.19	72.44	0.60	8.43	0.00	0.00	2
116	1.51846	13.41	3.89	1.33	72.38	0.51	8.28	0.00	0.00	2
117	1.51829	13.24	3.90	1.41	72.33	0.55	8.31	0.00	0.10	2
118	1.51708	13.72	3.68	1.81	72.06	0.64	7.88	0.00	0.00	2
119	1.51673	13.30	3.64	1.53	72.53	0.65	8.03	0.00	0.29	2
120	1.51652	13.56	3.57	1.47	72.45	0.64	7.96	0.00	0.00	2
121	1.51844	13.25	3.76	1.32	72.40	0.58	8.42	0.00	0.00	2
122	1.51663	12.93	3.54	1.62	72.96	0.64	8.03	0.00	0.21	2
123	1.51687	13.23	3.54	1.48	72.84	0.56	8.10	0.00	0.00	2
124	1.51707	13.48	3.48	1.71	72.52	0.62	7.99	0.00	0.00	2
125	1.52177	13.20	3.68	1.15	72.75	0.54	8.52	0.00	0.00	2
126	1.51872	12.93	3.66	1.56	72.51	0.58	8.55	0.00	0.12	2
127	1.51667	12.94	3.61	1.26	72.75	0.56	8.60	0.00	0.00	2
128	1.52081	13.78	2.28	1.43	71.99	0.49	9.85	0.00	0.17	2
129	1.52068	13.55	2.09	1.67	72.18	0.53	9.57	0.27	0.17	2
130	1.52020	13.98	1.35	1.63	71.76	0.39	10.56	0.00	0.18	2
131	1.52177	13.75	1.01	1.36	72.19	0.33	11.14	0.00	0.00	2
132	1.52614	13.70	0.00	1.36	71.24	0.19	13.44	0.00	0.10	2
133	1.51813	13.43	3.98	1.18	72.49	0.58	8.15	0.00	0.00	2
134	1.51800	13.71	3.93	1.54	71.81	0.54	8.21	0.00	0.15	2
135	1.51811	13.33	3.85	1.25	72.78	0.52	8.12	0.00	0.00	2
136	1.51789	13.19	3.90	1.30	72.33	0.55	8.44	0.00	0.28	2
137	1.51806	13.00	3.80	1.08	73.07	0.56	8.38	0.00	0.12	2
138	1.51711	12.89	3.62	1.57	72.96	0.61	8.11	0.00	0.00	2
139	1.51674	12.79	3.52	1.54	73.36	0.66	7.90	0.00	0.00	2
140	1.51674	12.87	3.56	1.64	73.14	0.65	7.99	0.00	0.00	2
141	1.51690	13.33	3.54	1.61	72.54	0.68	8.11	0.00	0.00	2
142	1.51851	13.20	3.63	1.07	72.83	0.57	8.41	0.09	0.17	2
143	1.51662	12.85	3.51	1.44	73.01	0.68	8.23	0.06	0.25	2
144	1.51709	13.00	3.47	1.79	72.72	0.66	8.18	0.00	0.00	2
145	1.51660	12.99	3.18	1.23	72.97	0.58	8.81	0.00	0.24	2
146	1.51839	12.85	3.67	1.24	72.57	0.62	8.68	0.00	0.35	2
147	1.51769	13.65	3.66	1.11	72.77	0.11	8.60	0.00	0.00	3
148	1.51610	13.33	3.53	1.34	72.67	0.56	8.33	0.00	0.00	3
149	1.51670	13.24	3.57	1.38	72.70	0.56	8.44	0.00	0.10	3
150	1.51643	12.16	3.52	1.35	72.89	0.57	8.53	0.00	0.00	3
151	1.51665	13.14	3.45	1.76	72.48	0.60	8.38	0.00	0.17	3
152	1.52127	14.32	3.90	0.83	71.50	0.00	9.49	0.00	0.00	3
153	1.51779	13.64	3.65	0.65	73.00	0.06	8.93	0.00	0.00	3
154	1.51610	13.42	3.40	1.22	72.69	0.59	8.32	0.00	0.00	3
155	1.51694	12.86	3.58	1.31	72.61	0.61	8.79	0.00	0.00	3
156	1.51646	13.04	3.40	1.26	73.01	0.52	8.58	0.00	0.00	3
157	1.51655	13.41	3.39	1.28	72.64	0.52	8.65	0.00	0.00	3
158	1.52121	14.03	3.76	0.58	71.79	0.11	9.65	0.00	0.00	3
159	1.51776	13.53	3.41	1.52	72.04	0.58	8.79	0.00	0.00	3
160	1.51796	13.50	3.36	1.63	71.94	0.57	8.81	0.00	0.09	3
161	1.51832	13.33	3.34	1.54	72.14	0.56	8.99	0.00	0.00	3
162	1.51934	13.64	3.54	0.75	72.65	0.16	8.89	0.15	0.24	3
163	1.52211	14.19	3.78	0.91	71.36	0.23	9.14	0.00	0.37	3
164	1.51514	14.01	2.68	3.50	69.89	1.68	5.87	2.20	0.00	5
165	1.51915	12.73	1.85	1.86	72.69	0.60	10.09	0.00	0.00	5
166	1.52171	11.56	1.88	1.56	72.86	0.47	11.41	0.00	0.00	5
167	1.52151	11.03	1.71	1.56	73.44	0.58	11.62	0.00	0.00	5
168	1.51969	12.64	0.00	1.65	73.75	0.38	11.53	0.00	0.00	5
169	1.51666	12.86	0.00	1.83	73.88	0.97	10.17	0.00	0.00	5
170	1.51994	13.27	0.00	1.76	73.03	0.47	11.32	0.00	0.00	5
171	1.52369	13.44	0.00	1.58	72.22	0.32	12.24	0.00	0.00	5
172	1.51316	13.02	0.00	3.04	70.48	6.21	6.96	0.00	0.00	5
173	1.51321	13.00	0.00	3.02	70.70	6.21	6.93	0.00	0.00	5
174	1.52043	13.38	0.00	1.40	72.25	0.33	12.50	0.00	0.00	5
175	1.52058	12.85	1.61	2.17	72.18	0.76	9.70	0.24	0.51	5
176	1.52119	12.97	0.33	1.51	73.39	0.13	11.27	0.00	0.28	5
177	1.51905	14.00	2.39	1.56	72.37	0.00	9.57	0.00	0.00	6
178	1.51937	13.79	2.41	1.19	72.76	0.00	9.77	0.00	0.00	6
179	1.51829	14.46	2.24	1.62	72.38	0.00	9.26	0.00	0.00	6
180	1.51852	14.09	2.19	1.66	72.67	0.00	9.32	0.00	0.00	6
181	1.51299	14.40	1.74	1.54	74.55	0.00	7.59	0.00	0.00	6
182	1.51888	14.99	0.78	1.74	72.50	0.00	9.95	0.00	0.00	6
183	1.51916	14.15	0.00	2.09	72.74	0.00	10.88	0.00	0.00	6
184	1.51969	14.56	0.00	0.56	73.48	0.00	11.22	0.00	0.00	6
185	1.51115	17.38	0.00	0.34	75.41	0.00	6.65	0.00	0.00	6
186	1.51131	13.69	3.20	1.81	72.81	1.76	5.43	1.19	0.00	7
187	1.51838	14.32	3.26	2.22	71.25	1.46	5.79	1.63	0.00	7
188	1.52315	13.44	3.34	1.23	72.38	0.60	8.83	0.00	0.00	7
189	1.52247	14.86	2.20	2.06	70.26	0.76	9.76	0.00	0.00	7
190	1.52365	15.79	1.83	1.31	70.43	0.31	8.61	1.68	0.00	7
191	1.51613	13.88	1.78	1.79	73.10	0.00	8.67	0.76	0.00	7
192	1.51602	14.85	0.00	2.38	73.28	0.00	8.76	0.64	0.09	7
193	1.51623	14.20	0.00	2.79	73.46	0.04	9.04	0.40	0.09	7
194	1.51719	14.75	0.00	2.00	73.02	0.00	8.53	1.59	0.08	7
195	1.51683	14.56	0.00	1.98	73.29	0.00	8.52	1.57	0.07	7
196	1.51545	14.14	0.00	2.68	73.39	0.08	9.07	0.61	0.05	7
197	1.51556	13.87	0.00	2.54	73.23	0.14	9.41	0.81	0.01	7
198	1.51727	14.70	0.00	2.34	73.28	0.00	8.95	0.66	0.00	7
199	1.51531	14.38	0.00	2.66	73.10	0.04	9.08	0.64	0.00	7
200	1.51609	15.01	0.00	2.51	73.05	0.05	8.83	0.53	0.00	7
201	1.51508	15.15	0.00	2.25	73.50	0.00	8.34	0.63	0.00	7
202	1.51653	11.95	0.00	1.19	75.18	2.70	8.93	0.00	0.00	7
203	1.51514	14.85	0.00	2.42	73.72	0.00	8.39	0.56	0.00	7
204	1.51658	14.80	0.00	1.99	73.11	0.00	8.28	1.71	0.00	7
205	1.51617	14.95	0.00	2.27	73.30	0.00	8.71	0.67	0.00	7
206	1.51732	14.95	0.00	1.80	72.99	0.00	8.61	1.55	0.00	7
207	1.51645	14.94	0.00	1.87	73.11	0.00	8.67	1.38	0.00	7
208	1.51831	14.39	0.00	1.82	72.86	1.41	6.47	2.88	0.00	7
209	1.51640	14.37	0.00	2.74	72.85	0.00	9.45	0.54	0.00	7
210	1.51623	14.14	0.00	2.88	72.61	0.08	9.18	1.06	0.00	7
211	1.51685	14.92	0.00	1.99	73.06	0.00	8.40	1.59	0.00	7
212	1.52065	14.36	0.00	2.02	73.42	0.00	8.44	1.64	0.00	7
213	1.51651	14.38	0.00	1.94	73.61	0.00	8.48	1.57	0.00	7
214	1.51711	14.23	0.00	2.08	73.36	0.00	8.62	1.67	0.00	7
