# Supplementary material for: A unified approach for cluster-wise and general noise rejection approaches for k-means clustering
Source: PeerJ Comput Sci. 2019 Nov 18;5:e238. doi: 10.7717/peerj-cs.238 (PMC7924505; doi:10.7717/peerj-cs.238)
Supplement: Supplemental Information 1 — Iris, Wine, Glass, Breast Cancer Wisconsin and Python codes (”clustering.py”: proposed method; ”GridPointDataVisualization.py”: visualization; ”evaluation_center_error.py”: numerical experiments). [file peerj-cs-05-238-s001.zip › RawDataAndCode/evaluation_center_error.py]

import numpy as np
import pandas as pd
import clustering as cl
import matplotlib.pyplot as plt
np.set_printoptions(threshold=4)
pd.set_option('display.max_columns', 100)

from matplotlib import rc
rc('text', usetex=True)

contour_num = 30
param_pattern = 20

# dataset selecting
dataname = 'Iris'; title = 'Iris'; delta_range = (0.85, 1.5); max_alpha, max_beta = 1.2, 0.6
# dataname = 'Wine'; title = 'Wine'; delta_range = (150, 1000); max_alpha, max_beta = 2.4, 250.00
# dataname = 'Glass'; title = 'Glass'; delta_range = (10, 30); max_alpha, max_beta = 1.6, 1.5
# dataname = 'Breast Cancer Wisconsin'; title = 'BreastCancerWisconsin'; delta_range = (5, 70); max_alpha, max_beta = 1.5, 4.0

print('Read dataset-------------------------------------------------------')
datafolder = 'data/'
data = pd.read_csv(datafolder+'data_description.csv', index_col=0)
print(data)
print('dataname =', dataname)
filename = datafolder + data.loc[dataname, 'filename']
print('filename', filename)
header = None if data.loc[dataname, 'header'] == 'None' else 0
print('header =', header)
B = [int(i) for i in data.loc[dataname, 'B'][1:-1].split(',')]
print('B =', B)
d = int(data.loc[dataname, 'd'])
print('d =', d)
C = int(data.loc[dataname, 'C'])
print('C =', C)
df = pd.read_csv(filename, header=header)
print(df)
X = df[B].values
mask = np.array([np.any(i == "?") for i in X])
df = df[~mask]
df.reset_index(drop=True, inplace=True)
X = df[B].values.astype(np.float)
print(X)
y = df[d].values
L = np.unique(y)
print(y)
print(L, len(L))
n, m = X.shape
print('n = {}, m = {}, C = {}'.format(n, m, C))
for l in L:
    print(l, sum(l==y))

uans = np.array([l==y for l in L], dtype=np.float)
print(uans)

# class centers
bans = uans @ X / uans.sum(1)[:, np.newaxis]
print(bans)

plt.rcParams["font.size"] = 19

# center initialization of cluster centers by HCM(KKZ)
b_kkz = cl.b_init_kkz(X, C)
print(b_kkz)
upp, binit = cl.liftcm(X, C, b=b_kkz)
print(binit)

# center error by LiFTCM with alpha and beta
range_a = np.linspace(1.0, max_alpha, param_pattern)
range_b = np.linspace(0.0, max_beta, param_pattern)
A, B = np.meshgrid(range_a, range_b)

results = []
for alpha in range_a:
    result = []
    for beta in range_b:
        upp, b = cl.liftcm(X, C, alpha=alpha, beta=beta, b=binit)
        bbd = cl.eval_bbdist(bans, b)
        result.append(bbd)
    results.append(result)
results = np.array(results)

plt.figure(figsize=(7,6))
contour = plt.contour(A, B, results.T, contour_num, colors='k', linewidths=0.5)
plt.clabel(contour, colors = 'k', fmt = '%2.2f', fontsize=12)
contour_filled = plt.contourf(A, B, results.T, contour_num)
plt.colorbar(contour_filled)
plt.xlabel(r'$\alpha$')
plt.ylabel(r'$\beta$')
plt.savefig('CenterErrorAB_%s.png' % (dataname), transparent=True, dpi=300)
plt.show()

# center error by LiFTCM with delta and z
range_d = np.linspace(*delta_range, param_pattern)
range_z = np.linspace(0, 1, param_pattern)
D, Z = np.meshgrid(range_d, range_z)

results = []
for i, delta in enumerate(range_d):
    result = []
    for j, z in enumerate(range_z):
        alpha = 1-z
        beta = delta*z
        upp, b = cl.liftcm(X, C, alpha=alpha, beta=beta, b=binit)
        bbd = cl.eval_bbdist(bans, b)
        result.append(bbd)
    results.append(result)
results = np.array(results)

plt.figure(figsize=(7,6))
contour = plt.contour(D, Z, results.T, contour_num, colors='k', linewidths=0.5)
plt.clabel(contour, colors = 'k', fmt = '%2.2f', fontsize=12)
contour_filled = plt.contourf(D, Z, results.T, contour_num)
plt.colorbar(contour_filled)
plt.xlabel(r'$\delta$')
plt.ylabel(r'$z$')
plt.savefig('CenterErrorNP_%s.png' % (dataname), transparent=True, dpi=300)
plt.show()
