# Supplementary material for: A unified approach for cluster-wise and general noise rejection approaches for k-means clustering
Source: PeerJ Comput Sci. 2019 Nov 18;5:e238. doi: 10.7717/peerj-cs.238 (PMC7924505; doi:10.7717/peerj-cs.238)
Supplement: Supplemental Information 1 — Iris, Wine, Glass, Breast Cancer Wisconsin and Python codes (”clustering.py”: proposed method; ”GridPointDataVisualization.py”: visualization; ”evaluation_center_error.py”: numerical experiments). [file peerj-cs-05-238-s001.zip › RawDataAndCode/GridPointDataVisualization.py]

import numpy as np
import matplotlib.pyplot as plt
import clustering as cl

# create grid point dataset
p = 100
X = np.zeros((p*p, 2))
for i, x in enumerate(np.linspace(0.0, 1.0, p)):
  for j, y in enumerate(np.linspace(0.0, 1.0, p)):
    X[i*p+j] = np.array([x, y])

# parameter settings
C = 3
b = np.array([[0.0, 0.0], [0.5, 1.0], [1.0, 0.0]])

delta = 0.35
z = 0.5

alpha = 1-z
beta = z*delta

# LiFTCM
low, upp, bnd, b = cl.liftcm(X, C, alpha=alpha, beta=beta, wlow=0.0, wupp=1.0, b=b)

# Figure
dpi=300
plt.figure(figsize=(3.14, 3.14))
plt.axes([0.18, 0.15, 0.77, 0.77])
plt.scatter(X[:, 0], X[:, 1], c = upp.T, marker='s',s=0.5)
plt.scatter(b[:, 0], b[:, 1], marker='x', c='k', s=20.5)
plt.savefig('result.png', transparent=True, dpi=dpi)
plt.show()
